# Supplementary material for: Investigation of the First Case of Dengue Virus Infection Acquired in Western Australia in Seven Decades: Evidence of Importation of Infected Mosquitoes?
Source: PLoS Negl Trop Dis. 2015 Sep 25;9(9):e0004114. doi: 10.1371/journal.pntd.0004114 (PMC4583416; doi:10.1371/journal.pntd.0004114)
Supplement: S1 File — (XLSX) [file pntd.0004114.s001.xlsx]

## Sheet: October 2013
Date	Trap site	Co-ordinates	Trap type	Species	Total
2013-10-18	RO1	-20.632436, 117.195914	EVS/CO2	Ae. (Macleaya) species	1
2013-10-18	RO1	-20.632436, 117.195914	EVS/CO2	Ceratopogonidae (Culicoides)	200
2013-10-18	RO1	-20.632436, 117.195914	EVS/CO2	Cx. sitiens	5
2013-10-18	RO3	-20.637216, 117.19341	EVS/CO2	Ae. vigilax	3
2013-10-18	RO3	-20.637216, 117.19341	EVS/CO2	Ceratopogonidae (Culicoides)	400
2013-10-18	RO3	-20.637216, 117.19341	EVS/CO2	Cx. sitiens	21
2013-10-18	RO5	-20.632376, 117.19585	EVS/CO2	Ae. (Macleaya) species	3
2013-10-18	RO5	-20.632376, 117.19585	EVS/CO2	Ae. E.N. Marks' species No. 125	1
2013-10-18	RO5	-20.632376, 117.19585	EVS/CO2	Ceratopogonidae (Culicoides)	100
2013-10-18	RO5	-20.632376, 117.19585	EVS/CO2	Cx. sitiens	1
2013-10-18	RO6	-20.631053, 117.196923	EVS/CO2	Ae. vigilax	1
2013-10-18	RO6	-20.631053, 117.196923	EVS/CO2	Ae. (Macleaya) species	1
2013-10-18	RO6	-20.631053, 117.196923	EVS/CO2	Ceratopogonidae (Culicoides)	200
2013-10-18	RO6	-20.631053, 117.196923	EVS/CO2	Cx. sitiens	1
2013-10-18	RO6	-20.631053, 117.196923	EVS/CO2	Unidentifiable Culex sp. (too damaged/features missing)	1
2013-10-18	RO7	-20.631502, 117.19535	EVS/CO2	Ae. vigilax	3
2013-10-18	RO7	-20.631502, 117.19535	EVS/CO2	Ae. (Macleaya) species	2
2013-10-18	RO7	-20.631502, 117.19535	EVS/CO2	Ceratopogonidae (Culicoides)	400
2013-10-18	RO7	-20.631502, 117.19535	EVS/CO2	Cx. sitiens	1
2013-10-18	RO7	-20.631502, 117.19535	EVS/CO2	Unidentifiable Aedes sp. (too damaged/features missing)	1
2013-10-18	RO8	-20.629484, 117.19516	EVS/CO2	Cx. quinquefasciatus	1
2013-10-18	RO8	-20.629484, 117.19516	EVS/CO2	Ae. vigilax	3
2013-10-18	RO8	-20.629484, 117.19516	EVS/CO2	Ae. (Macleaya) species	1
2013-10-18	RO8	-20.629484, 117.19516	EVS/CO2	Ae. E.N. Marks' species No. 125	5
2013-10-18	RO8	-20.629484, 117.19516	EVS/CO2	Cx. sitiens	1
2013-10-18	RO8	-20.629237, 117.194994	BG Sentinel	Ae. (Macleaya) species	1
2013-10-18	RO8	-20.629237, 117.194994	BG Sentinel	Unidentifiable (too damaged/features missing)	1
2013-10-18	RO9	-20.626899, 117.196779	EVS/CO2	Cx. annulirostris	1
2013-10-18	RO9	-20.626899, 117.196779	EVS/CO2	Cx. quinquefasciatus	1
2013-10-18	RO9	-20.626899, 117.196779	EVS/CO2	Cx. species (unidentified) - new or difficult to ID species	1
2013-10-18	RO9	-20.626899, 117.196779	EVS/CO2	Ae. vigilax	6
2013-10-18	RO9	-20.626899, 117.196779	EVS/CO2	Ceratopogonidae (Culicoides)	200
2013-10-18	RO9	-20.626899, 117.196779	EVS/CO2	Unidentifiable Culex sp. (too damaged/features missing)	1
2013-10-18	RO9	-20.626899, 117.196779	BG Sentinel	Cx. species (unidentified) - new or difficult to ID species	10
2013-10-18	RO9	-20.626899, 117.196779	BG Sentinel	Unidentifiable Culex sp. (too damaged/features missing)	4
2013-10-18	RO10	-20.624946, 117.195841	EVS/CO2	Ae. (Macleaya) species	1
2013-10-18	RO10	-20.624946, 117.195841	EVS/CO2	Ceratopogonidae (Culicoides)	200
2013-10-18	RO10	-20.624946, 117.195841	EVS/CO2	Cx. sitiens	2
2013-10-18	RO11	-20.62761, 117.195949	EVS/CO2	Cx. quinquefasciatus	1
2013-10-18	RO11	-20.62761, 117.195949	EVS/CO2	Cx. species (unidentified) - new or difficult to ID species	2
2013-10-18	RO11	-20.62761, 117.195949	EVS/CO2	Ae. vigilax	2
2013-10-18	RO11	-20.62761, 117.195949	EVS/CO2	Ae. (Macleaya) species	1
2013-10-18	RO11	-20.62761, 117.195949	EVS/CO2	Ae. E.N. Marks' species No. 125	2
2013-10-18	RO11	-20.62761, 117.195949	EVS/CO2	An. annulipes s.l.	1
2013-10-18	RO11	-20.62761, 117.195949	EVS/CO2	Ceratopogonidae (Culicoides)	100
2013-10-18	RO12	-20.630672, 117.195379	EVS/CO2	Ae. vigilax	5
2013-10-18	RO12	-20.630672, 117.195379	EVS/CO2	Ceratopogonidae (Culicoides)	100
2013-10-18	RO12	-20.630672, 117.195379	EVS/CO2	Cx. sitiens	7
2013-10-18	RO13	-20.626737, 117.196473	EVS/CO2	Cx. quinquefasciatus	2
2013-10-18	RO13	-20.626737, 117.196473	EVS/CO2	Ae. vigilax	10
2013-10-18	RO13	-20.626737, 117.196473	EVS/CO2	An. annulipes s.l.	1
2013-10-18	RO13	-20.626737, 117.196473	EVS/CO2	Cx. sitiens	4
2013-10-18	RO14	-20.627782, 117.194085	EVS/CO2	Cx. quinquefasciatus	3
2013-10-18	RO14	-20.627782, 117.194085	EVS/CO2	Cx. species (unidentified) - new or difficult to ID species	2
2013-10-18	RO14	-20.627782, 117.194085	EVS/CO2	Ae. vigilax	7
2013-10-18	RO14	-20.627782, 117.194085	EVS/CO2	Ceratopogonidae (Culicoides)	100
2013-10-18	RO14	-20.627782, 117.194085	EVS/CO2	Cx. sitiens	4
2013-10-18	RO14	-20.627782, 117.194085	EVS/CO2	Unidentifiable (too damaged/features missing)	1
2013-10-18	RO14	-20.627782, 117.194085	EVS/CO2	Unidentifiable Culex sp. (too damaged/features missing)	3
2013-10-19	RO2	-20.632436, 117.195914	EVS/CO2	Cx. quinquefasciatus	1
2013-10-19	RO2	-20.632436, 117.195914	EVS/CO2	Ae. E.N. Marks' species No. 125	2
2013-10-19	RO2	-20.632436, 117.195914	EVS/CO2	Ceratopogonidae (Culicoides)	100
2013-10-19	RO2	-20.632436, 117.195914	EVS/CO2	Cx. sitiens	1
2013-10-19	RO4	-20.63538, 117.194455	BG Sentinel	Cx. species (unidentified) - new or difficult to ID species	1
2013-10-19	RO4	-20.63538, 117.194455	BG Sentinel	Ae. E.N. Marks' species No. 125	1
2013-10-19	RO4	-20.63538, 117.194455	BG Sentinel	Unidentifiable Culex sp. (too damaged/features missing)	1
2013-10-19	RO8	-20.629237, 117.194994	BG Sentinel	Cx. species (unidentified) - new or difficult to ID species	2
2013-10-19	RO8	-20.629237, 117.194994	BG Sentinel	Ae. (Macleaya) species	13
2013-10-19	RO8	-20.629237, 117.194994	BG Sentinel	Unidentifiable Culex sp. (too damaged/features missing)	2
2013-10-19	RO9	-20.626899, 117.196779	BG Sentinel	Cx. quinquefasciatus	3
2013-10-19	RO9	-20.626899, 117.196779	BG Sentinel	Cx. species (unidentified) - new or difficult to ID species	20
2013-10-19	RO9	-20.626899, 117.196779	BG Sentinel	Unidentifiable Culex sp. (too damaged/features missing)	4
2013-10-19	RO10	-20.624946, 117.195841	BG Sentinel	Cx. quinquefasciatus	1
2013-10-19	RO10	-20.624946, 117.195841	BG Sentinel	Cx. species (unidentified) - new or difficult to ID species	1
2013-10-19	RO11	-20.62761, 117.195949	BG Sentinel	Cx. quinquefasciatus	1
2013-10-19	RO11	-20.62761, 117.195949	BG Sentinel	Cx. species (unidentified) - new or difficult to ID species	2
2013-10-19	RO11	-20.62761, 117.195949	BG Sentinel	Ae. (Macleaya) species	1
2013-10-19	RO15	-20.630544, 117.196085	EVS/CO2	Cx. quinquefasciatus	4
2013-10-19	RO15	-20.630544, 117.196085	EVS/CO2	Ae. vigilax	1
2013-10-19	RO15	-20.630544, 117.196085	EVS/CO2	Ae. (Macleaya) species	1
2013-10-19	RO15	-20.630544, 117.196085	EVS/CO2	Ceratopogonidae (Culicoides)	300
2013-10-19	RO16	-20.629631, 117.196227	EVS/CO2	Ae. vigilax - two spots on tergites variant	1
2013-10-19	RO16	-20.629631, 117.196227	EVS/CO2	Ceratopogonidae (Culicoides)	20
2013-10-19	RO16	-20.629631, 117.196227	EVS/CO2	Cx. sitiens	2
2013-10-19	RO21	-20.670401, 117.140953	EVS/CO2	An. annulipes s.l.	1
2013-10-19	RO22	-20.671179, 117.139631	EVS/CO2	Cx. quinquefasciatus	1
2013-10-19	RO23	-20.672419, 117.138829	EVS/CO2	Cx. quinquefasciatus	1
2013-10-19	RO23	-20.672419, 117.138829	EVS/CO2	Ae. vigilax	4
2013-10-19	RO23	-20.672419, 117.138829	EVS/CO2	Cx. sitiens	3
2013-10-19	RO24	-20.67913, 117.138778	EVS/CO2	Cx. annulirostris	1
2013-10-19	RO24	-20.67913, 117.138778	EVS/CO2	Ae. vigilax	1
2013-10-19	RO24	-20.67913, 117.138778	EVS/CO2	Cx. sitiens	3
2013-10-19	RO25	-20.681714, 117.139991	EVS/CO2	Cx. quinquefasciatus	6
2013-10-19	RO25	-20.681714, 117.139991	EVS/CO2	Ae. (Macleaya) species	1
2013-10-19	RO25	-20.681714, 117.139991	EVS/CO2	Ceratopogonidae (Culicoides)	300
2013-10-19	RO25	-20.681714, 117.139991	EVS/CO2	Cx. sitiens	3
2013-10-19	RO26	-20.676803, 117.13574	EVS/CO2	Cx. quinquefasciatus	1
2013-10-19	RO26	-20.676803, 117.13574	EVS/CO2	Ae. vigilax	1
2013-10-19	RO26	-20.676803, 117.13574	EVS/CO2	Ae. (Macleaya) species	1
2013-10-19	RO26	-20.676803, 117.13574	EVS/CO2	Ae. E.N. Marks' species No. 125	1
2013-10-19	RO26	-20.676803, 117.13574	EVS/CO2	Cx. sitiens	2
2013-10-19	RO27	-20.676522, 117.136216	EVS/CO2	Cx. quinquefasciatus	1
2013-10-19	RO27	-20.676522, 117.136216	EVS/CO2	Ae. (Macleaya) species	6
2013-10-19	RO27	-20.676522, 117.136216	EVS/CO2	Ae. E.N. Marks' species No. 125	1
2013-10-19	RO27	-20.676522, 117.136216	EVS/CO2	An. annulipes s.l.	1
2013-10-19	RO27	-20.676522, 117.136216	EVS/CO2	Cx. sitiens	2
2013-10-19	RO28	-20.661816, 117.149086	EVS/CO2	Cx. quinquefasciatus	6
2013-10-19	RO28	-20.661816, 117.149086	EVS/CO2	Cx. species (unidentified) - new or difficult to ID species	5
2013-10-19	RO28	-20.661816, 117.149086	EVS/CO2	Ae. vigilax	8
2013-10-19	RO28	-20.661816, 117.149086	EVS/CO2	Ae. (Macleaya) species	58
2013-10-19	RO28	-20.661816, 117.149086	EVS/CO2	Ae. E.N. Marks' species No. 125	42
2013-10-19	RO28	-20.661816, 117.149086	EVS/CO2	An. annulipes s.l.	2
2013-10-19	RO28	-20.661816, 117.149086	EVS/CO2	Cx. sitiens	2
2013-10-19	RO28	-20.661816, 117.149086	EVS/CO2	Cx. australicus	2
2013-10-19	RO29	-20.681361, 117.136438	EVS/CO2	Cx. quinquefasciatus	3
2013-10-21	RO1	-20.632436, 117.195914	EVS/CO2	Cx. annulirostris	1
2013-10-21	RO1	-20.632436, 117.195914	EVS/CO2	Ae. (Macleaya) species	1
2013-10-21	RO1	-20.632436, 117.195914	EVS/CO2	Ae. E.N. Marks' species No. 125	1
2013-10-21	RO1	-20.632436, 117.195914	EVS/CO2	Ceratopogonidae (Culicoides)	100
2013-10-21	RO2	-20.632436, 117.195914	EVS/CO2	Cx. quinquefasciatus	4
2013-10-21	RO2	-20.632436, 117.195914	EVS/CO2	Cx. species (unidentified) - new or difficult to ID species	1
2013-10-21	RO8	-20.629484, 117.19516	EVS/CO2	Cx. quinquefasciatus	7
2013-10-21	RO8	-20.629484, 117.19516	EVS/CO2	Cx. species (unidentified) - new or difficult to ID species	1
2013-10-21	RO8	-20.629484, 117.19516	EVS/CO2	Ae. vigilax	1
2013-10-21	RO8	-20.629484, 117.19516	EVS/CO2	Ae. (Macleaya) species	2
2013-10-21	RO8	-20.629484, 117.19516	EVS/CO2	Ae. E.N. Marks' species No. 125	4
2013-10-21	RO19	-20.628291, 117.192676	EVS/CO2	Cx. quinquefasciatus	1

## Sheet: January 2014
Date	Trapsite	Co-ordinates	Trap type	Species	Total
2014-01-10	RO1	-20.632436, 117.195914	EVS/CO2	Ae. vigilax	55
2014-01-10	RO1	-20.632436, 117.195914	EVS/CO2	Ae. vigilax - two spots on tergites variant	3
2014-01-10	RO1	-20.632436, 117.195914	EVS/CO2	Ae. (Macleaya) species	3
2014-01-10	RO1	-20.632436, 117.195914	EVS/CO2	Ae. E.N. Marks' species No. 125	8
2014-01-10	RO2	-20.632436, 117.195914	EVS/CO2	Ae. vigilax	21
2014-01-10	RO2	-20.632436, 117.195914	EVS/CO2	Ae. E.N. Marks' species No. 125	4
2014-01-10	RO2	-20.632436, 117.195914	EVS/CO2	Unidentifiable Aedes sp. (too damaged/features missing)	1
2014-01-10	RO5	-20.632376, 117.19585	EVS/CO2	Ae. vigilax	16
2014-01-10	RO5	-20.632376, 117.19585	EVS/CO2	Ae. vigilax - two spots on tergites variant	2
2014-01-10	RO5	-20.632376, 117.19585	EVS/CO2	Ae. (Macleaya) species	3
2014-01-10	RO5	-20.632376, 117.19585	EVS/CO2	Ae. E.N. Marks' species No. 125	4
2014-01-10	RO5	-20.632376, 117.19585	EVS/CO2	Unidentifiable Aedes sp. (too damaged/features missing)	2
2014-01-10	RO6	-20.631053, 117.196923	EVS/CO2	Ae. vigilax	18
2014-01-10	RO6	-20.631053, 117.196923	EVS/CO2	Ae. vigilax - two spots on tergites variant	1
2014-01-10	RO6	-20.631053, 117.196923	EVS/CO2	Ae. (Macleaya) species	1
2014-01-10	RO6	-20.631053, 117.196923	EVS/CO2	Ae. E.N. Marks' species No. 125	1
2014-01-10	RO7	-20.631502, 117.19535	BG Sentinel	Ae. vigilax	3
2014-01-10	RO7	-20.631502, 117.19535	BG Sentinel	Unidentifiable Culex sp. (too damaged/features missing)	1
2014-01-10	RO8	-20.629484, 117.19516	EVS/CO2	Ae. vigilax	54
2014-01-10	RO8	-20.629484, 117.19516	EVS/CO2	Ae. vigilax variant	2
2014-01-10	RO8	-20.629484, 117.19516	EVS/CO2	Ae. vigilax - two spots on tergites variant	3
2014-01-10	RO8	-20.629484, 117.19516	EVS/CO2	Ae. (Macleaya) species	11
2014-01-10	RO8	-20.629484, 117.19516	EVS/CO2	Ae. E.N. Marks' species No. 125	8
2014-01-10	RO8	-20.629237, 117.194994	BG Sentinel	Ae. vigilax	3
2014-01-10	RO8	-20.629237, 117.194994	BG Sentinel	Unidentifiable (too damaged/features missing)	1
2014-01-10	RO9	-20.626899, 117.196779	EVS/CO2	Ae. vigilax	29
2014-01-10	RO9	-20.626899, 117.196779	EVS/CO2	Ae. vigilax - two spots on tergites variant	2
2014-01-10	RO9	-20.626899, 117.196779	EVS/CO2	Ae. (Macleaya) species	1
2014-01-10	RO9	-20.626899, 117.196779	EVS/CO2	Ae. E.N. Marks' species No. 125	14
2014-01-10	RO9	-20.626899, 117.196779	BG Sentinel	Cx. quinquefasciatus	1
2014-01-10	RO9	-20.626899, 117.196779	BG Sentinel	Cx. species (unidentified) - new or difficult to ID species	1
2014-01-10	RO9	-20.626899, 117.196779	BG Sentinel	Ae. vigilax	1
2014-01-10	RO10	-20.624946, 117.195841	EVS/CO2	Ae. vigilax	29
2014-01-10	RO10	-20.624946, 117.195841	EVS/CO2	Ae. vigilax - two spots on tergites variant	7
2014-01-10	RO10	-20.624946, 117.195841	EVS/CO2	Ae. E.N. Marks' species No. 125	4
2014-01-10	RO10	-20.624946, 117.195841	EVS/CO2	Unidentifiable Aedes sp. (too damaged/features missing)	3
2014-01-10	RO10	-20.624946, 117.195841	BG Sentinel	Cx. species (unidentified) - new or difficult to ID species	2
2014-01-10	RO10	-20.624946, 117.195841	BG Sentinel	Ae. vigilax	1
2014-01-10	RO10	-20.624946, 117.195841	BG Sentinel	Ae. (Macleaya) species	1
2014-01-10	RO11	-20.62761, 117.195949	EVS/CO2	Ae. vigilax	21
2014-01-10	RO11	-20.62761, 117.195949	EVS/CO2	Ae. (Macleaya) species	60
2014-01-10	RO11	-20.62761, 117.195949	EVS/CO2	Ae. E.N. Marks' species No. 125	12
2014-01-10	RO11	-20.62761, 117.195949	BG Sentinel	Cx. species (unidentified) - new or difficult to ID species	1
2014-01-10	RO11	-20.62761, 117.195949	BG Sentinel	Ae. vigilax	1
2014-01-10	RO11	-20.62761, 117.195949	BG Sentinel	Ae. (Macleaya) species	3
2014-01-10	RO12	-20.630672, 117.195379	EVS/CO2	Ae. vigilax	80
2014-01-10	RO12	-20.630672, 117.195379	EVS/CO2	Ae. (Macleaya) species	2
2014-01-10	RO12	-20.630672, 117.195379	EVS/CO2	Unidentifiable Aedes sp. (too damaged/features missing)	5
2014-01-10	RO14	-20.627782, 117.194085	EVS/CO2	Ae. vigilax	75
2014-01-10	RO15	-20.630544, 117.196085	EVS/CO2	Cx. species (unidentified) - new or difficult to ID species	1
2014-01-10	RO15	-20.630544, 117.196085	EVS/CO2	Ae. vigilax	8
2014-01-10	RO15	-20.630544, 117.196085	EVS/CO2	Ae. (Macleaya) species	14
2014-01-10	RO15	-20.630544, 117.196085	EVS/CO2	Ae. E.N. Marks' species No. 125	3
2014-01-10	RO16	-20.629631, 117.196227	EVS/CO2	Ae. E.N. Marks' species No. 159	1
2014-01-10	RO16	-20.629631, 117.196227	EVS/CO2	Cx. quinquefasciatus	1
2014-01-10	RO16	-20.629631, 117.196227	EVS/CO2	Ae. vigilax	72
2014-01-10	RO16	-20.629631, 117.196227	EVS/CO2	Ae. vigilax - two spots on tergites variant	1
2014-01-10	RO16	-20.629631, 117.196227	EVS/CO2	Ae. (Macleaya) species	7
2014-01-10	RO16	-20.629631, 117.196227	EVS/CO2	Ae. E.N. Marks' species No. 125	3
2014-01-10	RO16	-20.629631, 117.196227	EVS/CO2	Unidentifiable Aedes sp. (too damaged/features missing)	1
2014-01-10	RO19	-20.628291, 117.192676	EVS/CO2	Ae. vigilax	87
2014-01-10	RO19	-20.628291, 117.192676	EVS/CO2	Ae. vigilax variant	1
2014-01-10	RO19	-20.628291, 117.192676	EVS/CO2	Ae. vigilax - two spots on tergites variant	8
2014-01-10	RO19	-20.628291, 117.192676	EVS/CO2	Ae. (Macleaya) species	1
2014-01-10	RO19	-20.628291, 117.192676	EVS/CO2	Ae. E.N. Marks' species No. 125	14
2014-01-10	RO19	-20.628291, 117.192676	EVS/CO2	Unidentifiable Aedes sp. (too damaged/features missing)	2
2014-01-11	RO3	-20.637216, 117.19341	EVS/CO2	Ae. vigilax	8
2014-01-11	RO3	-20.637216, 117.19341	EVS/CO2	Ae. (Macleaya) species	11
2014-01-11	RO3	-20.637216, 117.19341	EVS/CO2	Ae. E.N. Marks' species No. 125	4
2014-01-11	RO4	-20.63538, 117.194455	EVS/CO2	Ae. vigilax	11
2014-01-11	RO4	-20.63538, 117.194455	EVS/CO2	Ae. (Macleaya) species	51
2014-01-11	RO4	-20.63538, 117.194455	EVS/CO2	Ae. E.N. Marks' species No. 125	27
2014-01-11	RO4	-20.63538, 117.194455	EVS/CO2	Ceratopogonidae (Culicoides)	300
2014-01-11	RO7	-20.631502, 117.19535	EVS/CO2	Ae. vigilax	6
2014-01-11	RO7	-20.631502, 117.19535	EVS/CO2	Ae. (Macleaya) species	5
2014-01-11	RO7	-20.631502, 117.19535	BG Sentinel	Ae. vigilax	1
2014-01-11	RO8	-20.629484, 117.19516	EVS/CO2	Ae. vigilax	7
2014-01-11	RO8	-20.629484, 117.19516	EVS/CO2	Ae. (Macleaya) species	17
2014-01-11	RO8	-20.629484, 117.19516	EVS/CO2	Ae. E.N. Marks' species No. 125	11
2014-01-11	RO8	-20.629237, 117.194994	BG Sentinel	Ae. (Macleaya) species	3
2014-01-11	RO10	-20.624946, 117.195841	BG Sentinel	Ae. (Macleaya) species	2
2014-01-11	RO10	-20.624946, 117.195841	BG Sentinel	Unidentifiable Culex sp. (too damaged/features missing)	1
2014-01-11	RO17	-20.637216, 117.19341	EVS/CO2	Ae. vigilax	55
2014-01-11	RO17	-20.637216, 117.19341	EVS/CO2	Ae. vigilax - two spots on tergites variant	4
2014-01-11	RO17	-20.637216, 117.19341	EVS/CO2	Ae. (Macleaya) species	23
2014-01-11	RO17	-20.637216, 117.19341	EVS/CO2	Ae. E.N. Marks' species No. 125	12
2014-01-11	RO17	-20.637216, 117.19341	EVS/CO2	Unidentifiable Aedes sp. (too damaged/features missing)	3
2014-01-11	RO18	-20.636474, 117.193247	EVS/CO2	Ae. vigilax	36
2014-01-11	RO18	-20.636474, 117.193247	EVS/CO2	Ae. vigilax - two spots on tergites variant	2
2014-01-11	RO18	-20.636474, 117.193247	EVS/CO2	Ae. (Macleaya) species	30
2014-01-11	RO18	-20.636474, 117.193247	EVS/CO2	Ae. E.N. Marks' species No. 121	1
2014-01-11	RO18	-20.636474, 117.193247	EVS/CO2	Ae. E.N. Marks' species No. 125	27
2014-01-11	RO18	-20.636474, 117.193247	EVS/CO2	Ceratopogonidae (Culicoides)	400
2014-01-11	RO38	-20.632436, 117.195914	EVS/CO2	Ae. vigilax	2
2014-01-11	RO38	-20.632436, 117.195914	EVS/CO2	Ae. (Macleaya) species	3
2014-01-11	RO39	-20.632436, 117.195914	EVS/CO2	Ae. vigilax	6
2014-01-11	RO39	-20.632436, 117.195914	EVS/CO2	Ae. (Macleaya) species	3
2014-01-11	RO40	-20.678733, 117.188794	EVS/CO2	Ae. vigilax	1
2014-01-11	RO40	-20.678733, 117.188794	EVS/CO2	Ae. (Macleaya) species	1
2014-01-11	RO40	-20.678733, 117.188794	EVS/CO2	Cx. sitiens	4
2014-01-11	RO42	-20.680392, 117.184923	EVS/CO2	Cx. annulirostris	1
2014-01-11	RO42	-20.680392, 117.184923	EVS/CO2	Ae. vigilax	26
2014-01-11	RO42	-20.680392, 117.184923	EVS/CO2	Ae. vigilax variant	1
2014-01-11	RO42	-20.680392, 117.184923	EVS/CO2	Cx. sitiens	1
2014-01-11	RO44	-20.630532, 117.179135	EVS/CO2	Ae. vigilax	601
2014-01-11	RO44	-20.630532, 117.179135	EVS/CO2	Ae. vigilax variant	1
2014-01-11	RO44	-20.630532, 117.179135	EVS/CO2	Ae. vigilax - two spots on tergites variant	45
2014-01-11	RO44	-20.630532, 117.179135	EVS/CO2	Ae. (Macleaya) species	16
2014-01-11	RO44	-20.630532, 117.179135	EVS/CO2	Cx. sitiens	29
2014-01-11	RO45	-20.671826, 117.148019	EVS/CO2	Cx. annulirostris	4
2014-01-11	RO45	-20.671826, 117.148019	EVS/CO2	Ae. E.N. Marks' species No. 159	2
2014-01-11	RO45	-20.671826, 117.148019	EVS/CO2	Ae. E.N. Marks' species No. 85	1
2014-01-11	RO45	-20.671826, 117.148019	EVS/CO2	Ae. vigilax	46
2014-01-11	RO45	-20.671826, 117.148019	EVS/CO2	Ae. vigilax - two spots on tergites variant	4
2014-01-11	RO45	-20.671826, 117.148019	EVS/CO2	Ae. E.N. Marks' species No. 125	1
2014-01-11	RO45	-20.671826, 117.148019	EVS/CO2	Ae. normanensis	1
2014-01-11	RO45	-20.671826, 117.148019	EVS/CO2	Cx. sitiens	5
2014-01-11	RO46	-20.693436, 117.168968	EVS/CO2	Ae. E.N. Marks' species No. 85	1
2014-01-11	RO46	-20.693436, 117.168968	EVS/CO2	Ae. vigilax	135
2014-01-11	RO46	-20.693436, 117.168968	EVS/CO2	Ae. vigilax variant	3
2014-01-11	RO46	-20.693436, 117.168968	EVS/CO2	Ae. vigilax - two spots on tergites variant	9
2014-01-11	RO46	-20.693436, 117.168968	EVS/CO2	Ae. normanensis	1
2014-01-11	RO46	-20.693436, 117.168968	EVS/CO2	Cx. sitiens	45
2014-01-12	RO5	-20.632376, 117.19585	EVS/CO2	Ae. vigilax	1
2014-01-12	RO5	-20.632376, 117.19585	EVS/CO2	Ae. E.N. Marks' species No. 125	1
2014-01-12	RO9	-20.626899, 117.196779	BG Sentinel	Ae. species (unidentified) - new or difficult to ID species	2
2014-01-12	RO9	-20.626899, 117.196779	BG Sentinel	Cx. species (unidentified) - new or difficult to ID species	1
2014-01-12	RO9	-20.626899, 117.196779	BG Sentinel	Ae. (Macleaya) species	3
2014-01-12	RO9	-20.626899, 117.196779	BG Sentinel	Unidentifiable Culex sp. (too damaged/features missing)	1
2014-01-12	RO10	-20.624946, 117.195841	BG Sentinel	Cx. quinquefasciatus	2
2014-01-12	RO11	-20.62761, 117.195949	BG Sentinel	Cx. species (unidentified) - new or difficult to ID species	1
2014-01-12	RO11	-20.62761, 117.195949	BG Sentinel	Ae. vigilax	2
2014-01-12	RO11	-20.62761, 117.195949	BG Sentinel	Ae. vigilax - two spots on tergites variant	1
2014-01-12	RO12	-20.630672, 117.195379	BG Sentinel	Ae. vigilax	1
2014-01-12	RO12	-20.630672, 117.195379	BG Sentinel	Ae. E.N. Marks' species No. 125	2
2014-01-12	RO20	-20.617404, 117.185081	EVS/CO2	Cx. quinquefasciatus	1
2014-01-12	RO20	-20.617404, 117.185081	EVS/CO2	Ae. vigilax	84
2014-01-12	RO20	-20.617404, 117.185081	EVS/CO2	Ae. vigilax variant	1
2014-01-12	RO20	-20.617404, 117.185081	EVS/CO2	Ae. vigilax - two spots on tergites variant	5
2014-01-12	RO20	-20.617404, 117.185081	EVS/CO2	Ae. (Macleaya) species	6
2014-01-12	RO20	-20.617404, 117.185081	EVS/CO2	Ae. E.N. Marks' species No. 125	2
2014-01-12	RO20	-20.617404, 117.185081	EVS/CO2	Cx. sitiens	7
2014-01-12	RO20	-20.617404, 117.185081	EVS/CO2	Unidentifiable Aedes sp. (too damaged/features missing)	1
2014-01-12	RO43	-20.632436, 117.195914	EVS/CO2	Ae. vigilax	1
2014-01-12	RO43	-20.632436, 117.195914	EVS/CO2	Ae. vigilax - two spots on tergites variant	1
2014-01-12	RO43	-20.632436, 117.195914	EVS/CO2	Ae. (Macleaya) species	1
2014-01-12	RO43	-20.632436, 117.195914	EVS/CO2	Ae. E.N. Marks' species No. 125	5
2014-01-12	RO43	-20.632436, 117.195914	EVS/CO2	Unidentifiable Culex sp. (too damaged/features missing)	1
2014-01-13	RO7	-20.631502, 117.19535	BG Sentinel	Ae. (Macleaya) species	2
2014-01-13	RO8	-20.629237, 117.194994	BG Sentinel	Ae. (Macleaya) species	3
2014-01-13	RO9	-20.626899, 117.196779	BG Sentinel	Cx. quinquefasciatus	2
2014-01-13	RO9	-20.626899, 117.196779	BG Sentinel	Unidentifiable (too damaged/features missing)	1
2014-01-13	RO10	-20.624946, 117.195841	BG Sentinel	Cx. quinquefasciatus	1
2014-01-13	RO11	-20.62761, 117.195949	BG Sentinel	Cx. quinquefasciatus	1
2014-01-13	RO11	-20.62761, 117.195949	BG Sentinel	Ae. E.N. Marks' species No. 125	1
2014-01-13	RO11	-20.62761, 117.195949	BG Sentinel	Unidentifiable (too damaged/features missing)	2
2014-01-13	RO22	-20.671179, 117.139631	EVS/CO2	Ae. (Macleaya) species	1
2014-01-13	RO23	-20.672419, 117.138829	EVS/CO2	Ae. vigilax	1
2014-01-13	RO23	-20.672419, 117.138829	EVS/CO2	Ae. (Macleaya) species	1
2014-01-13	RO23	-20.672419, 117.138829	EVS/CO2	Ae. E.N. Marks' species No. 125	1
2014-01-13	RO24	-20.67913, 117.138778	EVS/CO2	Cx. quinquefasciatus	1
2014-01-13	RO25	-20.681714, 117.139991	EVS/CO2	Cx. annulirostris	1
2014-01-13	RO25	-20.681714, 117.139991	EVS/CO2	Ae. (Macleaya) species	1
2014-01-13	RO25	-20.681714, 117.139991	EVS/CO2	Ae. E.N. Marks' species No. 125	1
2014-01-13	RO25	-20.681714, 117.139991	EVS/CO2	Cx. sitiens	1
2014-01-13	RO26	-20.676803, 117.13574	EVS/CO2	Ae. (Macleaya) species	3
2014-01-13	RO26	-20.676803, 117.13574	EVS/CO2	Ae. E.N. Marks' species No. 125	1
2014-01-13	RO27	-20.676522, 117.136216	EVS/CO2	Ae. E.N. Marks' species No. 125	1
2014-01-13	RO27	-20.676522, 117.136216	EVS/CO2	Ceratopogonidae (Culicoides)	20
2014-01-13	RO27	-20.676522, 117.136216	EVS/CO2	Cx. sitiens	1
2014-01-13	RO32	-20.661222, 117.149557	EVS/CO2	Ae. vigilax	3
2014-01-13	RO32	-20.661222, 117.149557	EVS/CO2	Ae. (Macleaya) species	19
2014-01-13	RO32	-20.661222, 117.149557	EVS/CO2	Ae. E.N. Marks' species No. 125	13
2014-01-13	RO34	-20.673667, 117.135134	EVS/CO2	Cx. quinquefasciatus	1
2014-01-13	RO34	-20.673667, 117.135134	EVS/CO2	Ae. vigilax	1
2014-01-13	RO34	-20.673667, 117.135134	EVS/CO2	Ae. (Macleaya) species	1
2014-01-13	RO34	-20.673667, 117.135134	EVS/CO2	Ae. E.N. Marks' species No. 125	1
2014-01-13	RO35	-20.684513, 117.137725	EVS/CO2	Ae. E.N. Marks' species No. 159	11
2014-01-13	RO35	-20.684513, 117.137725	EVS/CO2	Ae. vigilax	1
2014-01-13	RO35	-20.684513, 117.137725	EVS/CO2	Ae. vigilax - two spots on tergites variant	1
2014-01-14	RO10	-20.624946, 117.195841	EVS/CO2	Cx. quinquefasciatus	1
2014-01-14	RO10	-20.624946, 117.195841	EVS/CO2	Cx. species (unidentified) - new or difficult to ID species	1
2014-01-14	RO10	-20.624946, 117.195841	EVS/CO2	Ae. vigilax	5
2014-01-14	RO10	-20.624946, 117.195841	EVS/CO2	Ae. (Macleaya) species	14
2014-01-14	RO10	-20.624946, 117.195841	EVS/CO2	Ae. E.N. Marks' species No. 125	2
2014-01-14	RO21	-20.670401, 117.140953	BG Sentinel	Cx. species (unidentified) - new or difficult to ID species	2
2014-01-14	RO28	-20.661816, 117.149086	EVS/CO2	Ae. vigilax	16
2014-01-14	RO28	-20.661816, 117.149086	EVS/CO2	Ae. (Macleaya) species	3
2014-01-14	RO28	-20.661816, 117.149086	EVS/CO2	Ae. E.N. Marks' species No. 125	8
2014-01-14	RO30	-20.724847, 117.138576	EVS/CO2	Cx. annulirostris	6
2014-01-14	RO30	-20.724847, 117.138576	EVS/CO2	Ae. E.N. Marks' species No. 159	5
2014-01-14	RO30	-20.724847, 117.138576	EVS/CO2	Ae. E.N. Marks' species No. 85	19
2014-01-14	RO30	-20.724847, 117.138576	EVS/CO2	Cx. quinquefasciatus	1
2014-01-14	RO30	-20.724847, 117.138576	EVS/CO2	Ae. vigilax	3
2014-01-14	RO30	-20.724847, 117.138576	EVS/CO2	Ae. normanensis	44
2014-01-14	RO30	-20.724847, 117.138576	EVS/CO2	Ae. alternans	1
2014-01-14	RO30	-20.724847, 117.138576	EVS/CO2	Cx. sitiens	2
2014-01-14	RO30	-20.724847, 117.138576	EVS/CO2	Unidentifiable Aedes sp. (too damaged/features missing)	1
2014-01-14	RO31	-20.66086, 117.151692	EVS/CO2	Cx. annulirostris	6
2014-01-14	RO31	-20.66086, 117.151692	EVS/CO2	Ae. vigilax	16
2014-01-14	RO31	-20.66086, 117.151692	EVS/CO2	Ae. vigilax - two spots on tergites variant	1
2014-01-14	RO31	-20.66086, 117.151692	EVS/CO2	Ae. (Macleaya) species	2
2014-01-14	RO31	-20.66086, 117.151692	EVS/CO2	Cx. sitiens	3
2014-01-14	RO35	-20.684513, 117.137725	BG Sentinel	Cx. quinquefasciatus	1
2014-01-14	RO36	-20.680118, 117.144486	EVS/CO2	Cx. annulirostris	1
2014-01-14	RO36	-20.680118, 117.144486	EVS/CO2	Ae. E.N. Marks' species No. 85	2
2014-01-14	RO36	-20.680118, 117.144486	EVS/CO2	Ae. vigilax	2
2014-01-14	RO36	-20.680118, 117.144486	EVS/CO2	Ae. (Macleaya) species	3
2014-01-14	RO36	-20.680118, 117.144486	EVS/CO2	Ae. normanensis	2
2014-01-14	RO37	-20.675036, 117.143758	EVS/CO2	Cx. annulirostris	3
2014-01-14	RO37	-20.675036, 117.143758	EVS/CO2	Ae. vigilax	5
2014-01-14	RO37	-20.675036, 117.143758	EVS/CO2	Ae. vigilax - two spots on tergites variant	1
2014-01-14	RO37	-20.675036, 117.143758	EVS/CO2	Ae. (Macleaya) species	1
2014-01-14	RO37	-20.675036, 117.143758	EVS/CO2	Ae. normanensis	1
2014-01-14	RO37	-20.675036, 117.143758	EVS/CO2	Ceratopogonidae (Culicoides)	100
2014-01-14	RO37	-20.675036, 117.143758	EVS/CO2	Cx. sitiens	1
2014-01-14	RO37	-20.675036, 117.143758	EVS/CO2	Unidentifiable Aedes sp. (too damaged/features missing)	1
2014-01-14	RO39	-20.632436, 117.195914	BG Sentinel	Ae. (Macleaya) species	6
2014-01-14	RO39	-20.632436, 117.195914	BG Sentinel	Ae. E.N. Marks' species No. 125	2
2014-01-14	RO47	-20.767207, 117.138401	EVS/CO2	Cx. annulirostris	2
2014-01-14	RO47	-20.767207, 117.138401	EVS/CO2	Ae. E.N. Marks' species No. 159	4
2014-01-14	RO47	-20.767207, 117.138401	EVS/CO2	Ae. E.N. Marks' species No. 85	29
2014-01-14	RO47	-20.767207, 117.138401	EVS/CO2	Ae. vigilax	5
2014-01-14	RO47	-20.767207, 117.138401	EVS/CO2	Ae. E.N. Marks' species No. 125	3
2014-01-14	RO47	-20.767207, 117.138401	EVS/CO2	Ae. normanensis	29
2014-01-14	RO47	-20.767207, 117.138401	EVS/CO2	Ae. alternans	1
2014-01-14	RO47	-20.767207, 117.138401	EVS/CO2	Unidentifiable Aedes sp. (too damaged/features missing)	3
2014-01-14	RO48	-20.617916, 117.148819	EVS/CO2	Cx. annulirostris	1
2014-01-14	RO48	-20.617916, 117.148819	EVS/CO2	Ae. vigilax	2
2014-01-14	RO48	-20.617916, 117.148819	EVS/CO2	Ae. E.N. Marks' species No. 125	1
2014-01-14	RO48	-20.617916, 117.148819	EVS/CO2	Cx. sitiens	5
2014-01-15	RO10	-20.624946, 117.195841	BG Sentinel	Ae. vigilax	1
2014-01-15	RO28	-20.661816, 117.149086	BG Sentinel	Ae. vigilax	2
2014-01-15	RO52	-20.75077, 117.120654	EVS/CO2	Cx. annulirostris	1
2014-01-15	RO52	-20.75077, 117.120654	EVS/CO2	Ae. E.N. Marks' species No. 85	1
2014-01-15	RO52	-20.75077, 117.120654	EVS/CO2	Ae. normanensis	1
2014-01-15	RO53	-20.751364, 117.119396	EVS/CO2	Cx. annulirostris	1
2014-01-15	RO54	-20.749677, 117.120356	EVS/CO2	Cx. annulirostris	7
2014-01-15	RO54	-20.749677, 117.120356	EVS/CO2	Ae. E.N. Marks' species No. 159	2
2014-01-15	RO54	-20.749677, 117.120356	EVS/CO2	Ae. E.N. Marks' species No. 85	5
2014-01-15	RO54	-20.749677, 117.120356	EVS/CO2	Ae. normanensis	9
2014-01-15	RO55	-20.76679, 117.138759	EVS/CO2	Ae. E.N. Marks' species No. 85	2
2014-01-15	RO56	-20.78179, 117.146529	EVS/CO2	Cx. annulirostris	26
2014-01-15	RO56	-20.78179, 117.146529	EVS/CO2	Ae. E.N. Marks' species No. 159	15
2014-01-15	RO56	-20.78179, 117.146529	EVS/CO2	Ae. E.N. Marks' species No. 85	1
2014-01-15	RO56	-20.78179, 117.146529	EVS/CO2	Ae. vigilax	5
2014-01-15	RO56	-20.78179, 117.146529	EVS/CO2	Ae. (Macleaya) species	29
2014-01-15	RO56	-20.78179, 117.146529	EVS/CO2	Ae. E.N. Marks' species No. 125	16
2014-01-15	RO56	-20.78179, 117.146529	EVS/CO2	Ae. normanensis	4
2014-01-15	RO56	-20.78179, 117.146529	EVS/CO2	An. annulipes s.l.	2
2014-01-15	RO56	-20.78179, 117.146529	EVS/CO2	Unidentifiable Culex sp. (too damaged/features missing)	1
2014-01-15	RO57	-20.774946, 117.144615	EVS/CO2	Cx. annulirostris	1
2014-01-15	RO57	-20.774946, 117.144615	EVS/CO2	Ae. (Macleaya) species	1
2014-01-15	RO57	-20.774946, 117.144615	EVS/CO2	Ae. E.N. Marks' species No. 125	10
2014-01-15	RO57	-20.774946, 117.144615	EVS/CO2	Ceratopogonidae (Culicoides)	100
2014-01-15	RO58	-20.760139, 117.142327	EVS/CO2	Cx. annulirostris	12
2014-01-15	RO58	-20.760139, 117.142327	EVS/CO2	Ae. E.N. Marks' species No. 85	1
2014-01-15	RO58	-20.760139, 117.142327	EVS/CO2	Ae. (Macleaya) species	3
2014-01-15	RO58	-20.760139, 117.142327	EVS/CO2	Ae. E.N. Marks' species No. 125	1
2014-01-15	RO58	-20.760139, 117.142327	EVS/CO2	Ae. normanensis	16
2014-01-15	RO58	-20.760139, 117.142327	EVS/CO2	Cx. palpalis	1
2014-01-15	RO58	-20.760139, 117.142327	EVS/CO2	Cx. sitiens	1
2014-01-16	RO10	-20.624946, 117.195841	BG Sentinel	Cx. species (unidentified) - new or difficult to ID species	1
2014-01-16	RO21	-20.670401, 117.140953	BG Sentinel	Cx. quinquefasciatus	3
2014-01-16	RO21	-20.670401, 117.140953	BG Sentinel	Cx. species (unidentified) - new or difficult to ID species	2
2014-01-16	RO35	-20.684513, 117.137725	BG Sentinel	Cx. quinquefasciatus	1
2014-01-16	RO35	-20.684513, 117.137725	BG Sentinel	Cx. species (unidentified) - new or difficult to ID species	1
2014-01-16	RO39	-20.632436, 117.195914	BG Sentinel	Ae. vigilax	1
2014-01-16	RO39	-20.632436, 117.195914	BG Sentinel	Ae. vigilax - two spots on tergites variant	1
2014-01-16	RO39	-20.632436, 117.195914	BG Sentinel	Ae. (Macleaya) species	1
2014-01-16	RO39	-20.632436, 117.195914	BG Sentinel	Ae. E.N. Marks' species No. 125	1
